# Supplementary material for: Transcriptomic and Metabolomic Analyses Reveal the Role of Phenylalanine Metabolism in the Maize Response to Stalk Rot Caused by Fusarium proliferatum
Source: Int J Mol Sci. 2024 Jan 25;25(3):1492. doi: 10.3390/ijms25031492 (PMC10855574; doi:10.3390/ijms25031492)
Supplement: Supplementary file 1 [file ijms-25-01492-s001.zip › Supplementary Tables.xlsx]

## Sheet: S1
Table S1 Overview of transcriptome sequencing data.
Sample	Raw Reads	Raw Bases	Valid Reads	Valid Bases	Valid Ratio(%)	Q20%	Q30%	GC content%	Mapped reads
ZC17_MK1	48487174	7.27G	46461886	6.97G	95.82	99.94	97.59	50	41846591(90.07%)
ZC17_MK2	38471678	5.77G	37250738	5.59G	96.83	99.95	98.99	51	33782858(90.69%)
ZC17_MK3	42311182	6.35G	40990978	6.15G	96.88	99.95	98.79	50.5	37004587(90.27%)
ZC17_Fp1	44341730	6.65G	43314250	6.50G	97.68	99.95	98.69	51	39449341(91.08%)
ZC17_Fp2	44878826	6.73G	43756214	6.56G	97.5	99.95	98.7	51	39796076(90.95%)
ZC17_Fp3	44490646	6.67G	43362776	6.50G	97.46	99.95	98.99	51	39559652(91.23%)
CH72_MK1	48737466	7.31G	47558210	7.13G	97.58	99.95	98.37	50	42325490(89.00%)
CH72_MK2	39150064	5.87G	38093258	5.71G	97.3	99.96	99.02	51	34198799(89.78%)
CH72_MK3	45219372	6.78G	44260068	6.64G	97.88	99.95	98.68	50	39511099(89.27%)
CH72_Fp1	47658538	7.15G	46484104	6.97G	97.54	99.96	98.56	51	41481231(89.24%)
CH72_Fp2	43802340	6.57G	42961890	6.44G	98.08	99.96	99.17	51	38760342(90.22%)
CH72_Fp3	41930108	6.29G	40712488	6.11G	97.1	99.96	99.13	51.5	34565595(84.90%)

## Sheet: S2
Table S2 The results of GO enrichment of the shared differential genes in two inbred lines.
GO_ID	GO_Term	count	P.value	GO_Category
GO:0055114	obsolete oxidation-reduction process	300	2.33473e-24	Biological Process
GO:0006260	DNA replication	39	1.3954e-13	Biological Process
GO:0006122	mitochondrial electron transport, ubiquinol to cytochrome c	15	3.5001e-11	Biological Process
GO:0006096	glycolytic process	31	2.44875e-09	Biological Process
GO:0006270	DNA replication initiation	17	3.22441e-09	Biological Process
GO:0034219	carbohydrate transmembrane transport	25	4.10884e-09	Biological Process
GO:0009060	aerobic respiration	15	3.61424e-08	Biological Process
GO:0055085	transmembrane transport	144	6.15726e-08	Biological Process
GO:0006334	nucleosome assembly	18	1.17237e-07	Biological Process
GO:0006749	glutathione metabolic process	20	1.52119e-07	Biological Process
GO:0009414	response to water deprivation	23	7.64994e-07	Biological Process
GO:0046982	protein heterodimerization activity	49	9.9716e-16	Molecular Function
GO:0046872	metal ion binding	266	1.19769e-12	Molecular Function
GO:0020037	heme binding	98	1.30556e-11	Molecular Function
GO:0003677	DNA binding	281	6.17495e-10	Molecular Function
GO:0003824	catalytic activity	186	6.69597e-10	Molecular Function
GO:0005507	copper ion binding	24	4.45992e-08	Molecular Function
GO:0016705	oxidoreductase activity, acting on paired donors, with incorporation or reduction of molecular oxygen	59	2.17023e-07	Molecular Function
GO:0051287	NAD binding	24	2.93416e-07	Molecular Function
GO:0008121	ubiquinol-cytochrome-c reductase activity	10	3.43425e-07	Molecular Function
GO:0005506	iron ion binding	68	1.00279e-06	Molecular Function
GO:0000786	nucleosome	47	7.75066e-21	Cellular Component
GO:0005694	chromosome	52	4.30567e-18	Cellular Component
GO:0042555	MCM complex	12	3.55247e-11	Cellular Component
GO:0005750	mitochondrial respiratory chain complex III	13	1.37186e-10	Cellular Component
GO:0005747	mitochondrial respiratory chain complex I	22	2.78837e-10	Cellular Component
GO:0005886	plasma membrane	211	6.18264e-10	Cellular Component
GO:0005743	mitochondrial inner membrane	29	2.12779e-08	Cellular Component
GO:0010369	chromocenter	8	8.31753e-08	Cellular Component
GO:0009579	thylakoid	39	2.25071e-07	Cellular Component
GO:0009506	plasmodesma	77	7.05604e-07	Cellular Component

## Sheet: S3
Table S3 The results of KEGG enrichment analysis.
Pathway_ID	KEGG_Level_1	KEGG_Level_2	Pathway_Name	IDs	S	TS	B	TB	Rich.Factor	P.value	Sig.Sign.P	Q.value	Sig.Sign.Q	S_Up_ID	S_Up_Num	S_Down_ID	S_Down_Num	MapID_Count	ZScore
zma00010	Metabolism	Carbohydrate metabolism	Glycolysis / Gluconeogenesis	Zm00001d033931|alcohol dehydrogenase1, Zm00001d052494|Zm00001d052494, Zm00001d008651|pyruvate decarboxylase2, Zm00001d012407|triose phosphate isomerase5, Zm00001d051001|glyceraldehyde-3-phosphate dehydrogenase3, Zm00001d035156|glyceraldehyde-3-phosphate dehydrogenase2, Zm00001d012518|phosphoglycerate mutase1, Zm00001d042453|aldolase1, Zm00001d028759|pyruvate decarboxylase3, Zm00001d015376|Zm00001…	36	490	102	3775	0.3529	4.29826e-09	****	4.90002e-07	****	Zm00001d033931|alcohol dehydrogenase1, Zm00001d052494|Zm00001d052494, Zm00001d008651|pyruvate decarboxylase2, Zm00001d012407|triose phosphate isomerase5, Zm00001d051001|glyceraldehyde-3-phosphate dehydrogenase3, Zm00001d035156|glyceraldehyde-3-phosphate dehydrogenase2, Zm00001d012518|phosphoglycerate mutase1, Zm00001d042453|aldolase1, Zm00001d028759|pyruvate decarboxylase3, Zm00001d015376|Zm00001…	34	Zm00001d023559|Zm00001d023559, Zm00001d053015|Zm00001d053015	2	99	5.72872
zma00710	Metabolism	Energy metabolism	Carbon fixation in photosynthetic organisms	Zm00001d030557|Zm00001d030557, Zm00001d012407|triose phosphate isomerase5, Zm00001d044042|malate dehydrogenase3, Zm00001d014258|alanine aminotransferase5, Zm00001d051001|glyceraldehyde-3-phosphate dehydrogenase3, Zm00001d016198|glutamate-oxaloacetic transaminase3, Zm00001d035156|glyceraldehyde-3-phosphate dehydrogenase2, Zm00001d022152|alanine aminotransferase9, Zm00001d042453|aldolase1, Zm00001d…	21	490	46	3775	0.4565	4.76536e-08	****	2.71625e-06	****	Zm00001d030557|Zm00001d030557, Zm00001d012407|triose phosphate isomerase5, Zm00001d044042|malate dehydrogenase3, Zm00001d014258|alanine aminotransferase5, Zm00001d051001|glyceraldehyde-3-phosphate dehydrogenase3, Zm00001d016198|glutamate-oxaloacetic transaminase3, Zm00001d035156|glyceraldehyde-3-phosphate dehydrogenase2, Zm00001d022152|alanine aminotransferase9, Zm00001d042453|aldolase1, Zm00001d…	19	Zm00001d023559|Zm00001d023559, Zm00001d053015|Zm00001d053015	2	45	2.38514
zma00190	Metabolism	Energy metabolism	Oxidative phosphorylation	Zm00001d048163|Zm00001d048163, Zm00001d049959|Zm00001d049959, Zm00001d041917|Zm00001d041917, Zm00001d031975|Zm00001d031975, Zm00001d034528|cytochrome c reductase1, Zm00001d038929|ATP synthase2, Zm00001d034218|Zm00001d034218, Zm00001d038508|Zm00001d038508, Zm00001d014772|Zm00001d014772, Zm00001d039330|Zm00001d039330, Zm00001d011330|Zm00001d011330, Zm00001d051595|Zm00001d051595, Zm00001d038658|Zm00…	33	490	108	3775	0.3056	9.57471e-07	****	3.63839e-05	****	Zm00001d048163|Zm00001d048163, Zm00001d049959|Zm00001d049959, Zm00001d041917|Zm00001d041917, Zm00001d031975|Zm00001d031975, Zm00001d034528|cytochrome c reductase1, Zm00001d038929|ATP synthase2, Zm00001d034218|Zm00001d034218, Zm00001d038508|Zm00001d038508, Zm00001d014772|Zm00001d014772, Zm00001d039330|Zm00001d039330, Zm00001d011330|Zm00001d011330, Zm00001d051595|Zm00001d051595, Zm00001d038658|Zm00…	33		0	105	4.97709
zma03030	Genetic Information Processing	Replication and repair	DNA replication	Zm00001d023462|Zm00001d023462, Zm00001d018384|minichromosome maintenance5, Zm00001d052021|Zm00001d052021, Zm00001d009374|Zm00001d009374, Zm00001d030614|minichromosome maintenance1, Zm00001d018531|Zm00001d018531, Zm00001d002510|Zm00001d002510, Zm00001d038467|replication origin activator1, Zm00001d010406|minichromosome maintenance6, Zm00001d025234|Zm00001d025234, Zm00001d051995|proliferating cell n…	18	490	44	3775	0.4091	3.19428e-06	****	9.10369e-05	****	Zm00001d023462|Zm00001d023462, Zm00001d018384|minichromosome maintenance5, Zm00001d052021|Zm00001d052021, Zm00001d009374|Zm00001d009374, Zm00001d030614|minichromosome maintenance1, Zm00001d018531|Zm00001d018531, Zm00001d002510|Zm00001d002510, Zm00001d038467|replication origin activator1, Zm00001d010406|minichromosome maintenance6, Zm00001d025234|Zm00001d025234, Zm00001d051995|proliferating cell n…	18		0	43	3.35497
zma00400	Metabolism	Amino acid metabolism	Phenylalanine, tyrosine and tryptophan biosynthesis	Zm00001d016198|glutamate-oxaloacetic transaminase3, Zm00001d024702|orange pericarp2, Zm00001d037455|Zm00001d037455, Zm00001d043382|glutamate-oxaloacetate transaminase1, Zm00001d040850|Zm00001d040850, Zm00001d012674|chorismate mutase1, Zm00001d050412|Zm00001d050412, Zm00001d042685|glutamate-oxaloacetate transaminase4, Zm00001d003395|anthranilate synthase homolog1, Zm00001d003830|arogenate dehydrat…	15	490	37	3775	0.4054	2.44851e-05	****	0.00055826	***	Zm00001d016198|glutamate-oxaloacetic transaminase3, Zm00001d024702|orange pericarp2, Zm00001d037455|Zm00001d037455, Zm00001d043382|glutamate-oxaloacetate transaminase1, Zm00001d040850|Zm00001d040850, Zm00001d012674|chorismate mutase1, Zm00001d050412|Zm00001d050412, Zm00001d042685|glutamate-oxaloacetate transaminase4, Zm00001d003395|anthranilate synthase homolog1, Zm00001d003830|arogenate dehydrat…	15		0	37	2.46598
zma00020	Metabolism	Carbohydrate metabolism	Citrate cycle (TCA cycle)	Zm00001d044042|malate dehydrogenase3, Zm00001d009163|Zm00001d009163, Zm00001d021908|Zm00001d021908, Zm00001d039089|malate dehydrogenase2, Zm00001d006667|Zm00001d006667, Zm00001d051129|Zm00001d051129, Zm00001d040721|Zm00001d040721, Zm00001d016365|dihydrolipoamide S-acetyltransferase1, Zm00001d050409|Zm00001d050409, Zm00001d032588|Zm00001d032588, Zm00001d008244|Zm00001d008244, Zm00001d039079|isocit…	18	490	51	3775	0.3529	3.58574e-05	****	0.000681291	***	Zm00001d044042|malate dehydrogenase3, Zm00001d009163|Zm00001d009163, Zm00001d021908|Zm00001d021908, Zm00001d039089|malate dehydrogenase2, Zm00001d006667|Zm00001d006667, Zm00001d051129|Zm00001d051129, Zm00001d040721|Zm00001d040721, Zm00001d016365|dihydrolipoamide S-acetyltransferase1, Zm00001d050409|Zm00001d050409, Zm00001d032588|Zm00001d032588, Zm00001d008244|Zm00001d008244, Zm00001d039079|isocit…	18		0	50	5.9397
zma00480	Metabolism	Metabolism of other amino acids	Glutathione metabolism	Zm00001d024839|glutathione S-transferase2, Zm00001d030685|Zm00001d030685, Zm00001d018809|glutathione transferase6, Zm00001d047757|Zm00001d047757, Zm00001d027557|glutathione transferase31, Zm00001d003164|Zm00001d003164, Zm00001d042216|glutathione S-transferase4, Zm00001d010870|glutathione transferase15, Zm00001d039079|isocitrate dehydrogenase2, Zm00001d043789|Zm00001d043789, Zm00001d018454|Zm00001…	21	490	76	3775	0.2763	0.000450011	***	0.00732874	**	Zm00001d024839|glutathione S-transferase2, Zm00001d030685|Zm00001d030685, Zm00001d018809|glutathione transferase6, Zm00001d047757|Zm00001d047757, Zm00001d027557|glutathione transferase31, Zm00001d003164|Zm00001d003164, Zm00001d042216|glutathione S-transferase4, Zm00001d010870|glutathione transferase15, Zm00001d039079|isocitrate dehydrogenase2, Zm00001d043789|Zm00001d043789, Zm00001d018454|Zm00001…	20	Zm00001d047448|Zm00001d047448	1	73	3.74532
zma00030	Metabolism	Carbohydrate metabolism	Pentose phosphate pathway	Zm00001d029525|Zm00001d029525, Zm00001d042453|aldolase1, Zm00001d012103|aldolase2, Zm00001d008491|Zm00001d008491, Zm00001d038775|Zm00001d038775, Zm00001d023559|Zm00001d023559, Zm00001d025659|Zm00001d025659, Zm00001d034256|phosphohexose isomerase1, Zm00001d020771|Zm00001d020771, Zm00001d037278|phosphofructose kinase1, Zm00001d042184|6-phosphogluconate dehydrogenase2, Zm00001d017119|Zm00001d017119,…	13	490	40	3775	0.325	0.00108268	**	0.0146203	*	Zm00001d042453|aldolase1, Zm00001d012103|aldolase2, Zm00001d008491|Zm00001d008491, Zm00001d038775|Zm00001d038775, Zm00001d025659|Zm00001d025659, Zm00001d034256|phosphohexose isomerase1, Zm00001d020771|Zm00001d020771, Zm00001d037278|phosphofructose kinase1, Zm00001d042184|6-phosphogluconate dehydrogenase2, Zm00001d017119|Zm00001d017119	10	Zm00001d029525|Zm00001d029525, Zm00001d023559|Zm00001d023559, Zm00001d053015|Zm00001d053015	3	40	1.1068
zma00360	Metabolism	Amino acid metabolism	Phenylalanine metabolism	Zm00001d016471|Zm00001d016471, Zm00001d016198|glutamate-oxaloacetic transaminase3, Zm00001d024664|Zm00001d024664, Zm00001d043382|glutamate-oxaloacetate transaminase1, Zm00001d009858|Zm00001d009858, Zm00001d042685|glutamate-oxaloacetate transaminase4, Zm00001d003015|Zm00001d003015, Zm00001d024665|Zm00001d024665, Zm00001d010190|glutamate-oxaloacetate transaminase5, Zm00001d017279|phenylalanine ammo…	11	490	31	3775	0.3548	0.00115424	**	0.0146203	*	Zm00001d016471|Zm00001d016471, Zm00001d016198|glutamate-oxaloacetic transaminase3, Zm00001d024664|Zm00001d024664, Zm00001d043382|glutamate-oxaloacetate transaminase1, Zm00001d009858|Zm00001d009858, Zm00001d042685|glutamate-oxaloacetate transaminase4, Zm00001d003015|Zm00001d003015, Zm00001d024665|Zm00001d024665, Zm00001d010190|glutamate-oxaloacetate transaminase5, Zm00001d017279|phenylalanine ammo…	11		0	30	3.10376
zma00950	Metabolism	Biosynthesis of other secondary metabolites	Isoquinoline alkaloid biosynthesis	Zm00001d016198|glutamate-oxaloacetic transaminase3, Zm00001d024664|Zm00001d024664, Zm00001d043382|glutamate-oxaloacetate transaminase1, Zm00001d042685|glutamate-oxaloacetate transaminase4, Zm00001d024665|Zm00001d024665, Zm00001d010190|glutamate-oxaloacetate transaminase5	6	490	14	3775	0.4286	0.00554847	**	0.0632526	ns	Zm00001d016198|glutamate-oxaloacetic transaminase3, Zm00001d024664|Zm00001d024664, Zm00001d043382|glutamate-oxaloacetate transaminase1, Zm00001d042685|glutamate-oxaloacetate transaminase4, Zm00001d024665|Zm00001d024665, Zm00001d010190|glutamate-oxaloacetate transaminase5	6		0	12	2.3094
zma00640	Metabolism	Carbohydrate metabolism	Propanoate metabolism	Zm00001d009163|Zm00001d009163, Zm00001d021908|Zm00001d021908, Zm00001d043490|Zm00001d043490, Zm00001d006667|Zm00001d006667, Zm00001d051129|Zm00001d051129, Zm00001d040721|Zm00001d040721, Zm00001d014383|Zm00001d014383, Zm00001d023694|Zm00001d023694, Zm00001d023779|Zm00001d023779	9	490	28	3775	0.3214	0.00684187	**	0.0674819	ns	Zm00001d009163|Zm00001d009163, Zm00001d021908|Zm00001d021908, Zm00001d043490|Zm00001d043490, Zm00001d006667|Zm00001d006667, Zm00001d051129|Zm00001d051129, Zm00001d040721|Zm00001d040721, Zm00001d023694|Zm00001d023694, Zm00001d023779|Zm00001d023779	8	Zm00001d014383|Zm00001d014383	1	26	3.53009
zma00902	Metabolism	Metabolism of terpenoids and polyketides	Monoterpenoid biosynthesis	Zm00001d017381|Zm00001d017381, Zm00001d002847|Zm00001d002847, Zm00001d025922|Zm00001d025922, Zm00001d013022|Zm00001d013022	4	490	7	3775	0.5714	0.00710335	**	0.0674819	ns	Zm00001d017381|Zm00001d017381, Zm00001d002847|Zm00001d002847, Zm00001d025922|Zm00001d025922	3	Zm00001d013022|Zm00001d013022	1	7	0.755929
zma00350	Metabolism	Amino acid metabolism	Tyrosine metabolism	Zm00001d033931|alcohol dehydrogenase1, Zm00001d016198|glutamate-oxaloacetic transaminase3, Zm00001d024664|Zm00001d024664, Zm00001d043382|glutamate-oxaloacetate transaminase1, Zm00001d042685|glutamate-oxaloacetate transaminase4, Zm00001d024665|Zm00001d024665, Zm00001d010190|glutamate-oxaloacetate transaminase5, Zm00001d027996|Zm00001d027996	8	490	24	3775	0.3333	0.00836335	**	0.0705383	ns	Zm00001d033931|alcohol dehydrogenase1, Zm00001d016198|glutamate-oxaloacetic transaminase3, Zm00001d024664|Zm00001d024664, Zm00001d043382|glutamate-oxaloacetate transaminase1, Zm00001d042685|glutamate-oxaloacetate transaminase4, Zm00001d024665|Zm00001d024665, Zm00001d010190|glutamate-oxaloacetate transaminase5, Zm00001d027996|Zm00001d027996	8		0	22	3.19801
zma00052	Metabolism	Carbohydrate metabolism	Galactose metabolism	Zm00001d021421|Zm00001d021421, Zm00001d003432|Zm00001d003432, Zm00001d038775|Zm00001d038775, Zm00001d025659|Zm00001d025659, Zm00001d031303|Zm00001d031303, Zm00001d031300|Zm00001d031300, Zm00001d043511|hexokinase5, Zm00001d047582|galactinol synthase3, Zm00001d034564|Zm00001d034564, Zm00001d003434|Zm00001d003434, Zm00001d043607|hexokinase6	11	490	39	3775	0.2821	0.0086626	**	0.0705383	ns	Zm00001d021421|Zm00001d021421, Zm00001d003432|Zm00001d003432, Zm00001d038775|Zm00001d038775, Zm00001d025659|Zm00001d025659, Zm00001d043511|hexokinase5, Zm00001d003434|Zm00001d003434, Zm00001d043607|hexokinase6	7	Zm00001d031303|Zm00001d031303, Zm00001d031300|Zm00001d031300, Zm00001d047582|galactinol synthase3, Zm00001d034564|Zm00001d034564	4	38	-0.973329
zma00591	Metabolism	Lipid metabolism	Linoleic acid metabolism	Zm00001d042541|lipoxygenase1, Zm00001d033623|lipoxygenase3, Zm00001d042540|Zm00001d042540, Zm00001d033624|lipoxygenase4, Zm00001d041204|lipoxygenase12	5	490	12	3775	0.4167	0.0130709	*	0.0993391	ns	Zm00001d042541|lipoxygenase1, Zm00001d033623|lipoxygenase3, Zm00001d042540|Zm00001d042540, Zm00001d033624|lipoxygenase4	4	Zm00001d041204|lipoxygenase12	1	12	0
zma00250	Metabolism	Amino acid metabolism	Alanine, aspartate and glutamate metabolism	Zm00001d048050|glutamine synthetase3, Zm00001d030557|Zm00001d030557, Zm00001d014258|alanine aminotransferase5, Zm00001d016198|glutamate-oxaloacetic transaminase3, Zm00001d022152|alanine aminotransferase9, Zm00001d043382|glutamate-oxaloacetate transaminase1, Zm00001d002326|adenosylmethionine aminotransferase1, Zm00001d028750|asparagine synthetase3, Zm00001d031749|Zm00001d031749, Zm00001d031349|Zm0…	11	490	42	3775	0.2619	0.0154199	*	0.109867	ns	Zm00001d048050|glutamine synthetase3, Zm00001d030557|Zm00001d030557, Zm00001d014258|alanine aminotransferase5, Zm00001d016198|glutamate-oxaloacetic transaminase3, Zm00001d022152|alanine aminotransferase9, Zm00001d043382|glutamate-oxaloacetate transaminase1, Zm00001d002326|adenosylmethionine aminotransferase1	7	Zm00001d028750|asparagine synthetase3, Zm00001d031749|Zm00001d031749, Zm00001d031349|Zm00001d031349, Zm00001d033747|glutamine synthetase2	4	41	1.71791
zma00051	Metabolism	Carbohydrate metabolism	Fructose and mannose metabolism	Zm00001d012407|triose phosphate isomerase5, Zm00001d042453|aldolase1, Zm00001d012103|aldolase2, Zm00001d039865|triose phosphate isomerase4, Zm00001d008491|Zm00001d008491, Zm00001d038775|Zm00001d038775, Zm00001d023559|Zm00001d023559, Zm00001d025659|Zm00001d025659, Zm00001d043511|hexokinase5, Zm00001d037278|phosphofructose kinase1, Zm00001d053015|Zm00001d053015, Zm00001d043607|hexokinase6	12	490	49	3775	0.2449	0.0198288	*	0.13297	ns	Zm00001d012407|triose phosphate isomerase5, Zm00001d042453|aldolase1, Zm00001d012103|aldolase2, Zm00001d039865|triose phosphate isomerase4, Zm00001d008491|Zm00001d008491, Zm00001d038775|Zm00001d038775, Zm00001d025659|Zm00001d025659, Zm00001d043511|hexokinase5, Zm00001d037278|phosphofructose kinase1, Zm00001d043607|hexokinase6	10	Zm00001d023559|Zm00001d023559, Zm00001d053015|Zm00001d053015	2	48	2.16506
zma00620	Metabolism	Carbohydrate metabolism	Pyruvate metabolism	Zm00001d052494|Zm00001d052494, Zm00001d044042|malate dehydrogenase3, Zm00001d009163|Zm00001d009163, Zm00001d037693|Zm00001d037693, Zm00001d004123|Zm00001d004123, Zm00001d039089|malate dehydrogenase2, Zm00001d040721|Zm00001d040721, Zm00001d016365|dihydrolipoamide S-acetyltransferase1, Zm00001d016166|phosphoenolpyruvate carboxylase2, Zm00001d050409|Zm00001d050409, Zm00001d034531|Zm00001d034531, Zm0…	14	490	63	3775	0.2222	0.0281525	*	0.170113	ns	Zm00001d052494|Zm00001d052494, Zm00001d044042|malate dehydrogenase3, Zm00001d009163|Zm00001d009163, Zm00001d037693|Zm00001d037693, Zm00001d004123|Zm00001d004123, Zm00001d039089|malate dehydrogenase2, Zm00001d040721|Zm00001d040721, Zm00001d016365|dihydrolipoamide S-acetyltransferase1, Zm00001d016166|phosphoenolpyruvate carboxylase2, Zm00001d050409|Zm00001d050409, Zm00001d034531|Zm00001d034531, Zm0…	14		0	61	5.24951
zma00220	Metabolism	Amino acid metabolism	Arginine biosynthesis	Zm00001d048050|glutamine synthetase3, Zm00001d030557|Zm00001d030557, Zm00001d014258|alanine aminotransferase5, Zm00001d016198|glutamate-oxaloacetic transaminase3, Zm00001d022152|alanine aminotransferase9, Zm00001d043382|glutamate-oxaloacetate transaminase1, Zm00001d033747|glutamine synthetase2	7	490	24	3775	0.2917	0.0283521	*	0.170113	ns	Zm00001d048050|glutamine synthetase3, Zm00001d030557|Zm00001d030557, Zm00001d014258|alanine aminotransferase5, Zm00001d016198|glutamate-oxaloacetic transaminase3, Zm00001d022152|alanine aminotransferase9, Zm00001d043382|glutamate-oxaloacetate transaminase1	6	Zm00001d033747|glutamine synthetase2	1	24	2.04124
zma00940	Metabolism	Biosynthesis of other secondary metabolites	Phenylpropanoid biosynthesis	Zm00001d016471|Zm00001d016471, Zm00001d013862|Zm00001d013862, Zm00001d040705|Zm00001d040705, Zm00001d042507|Zm00001d042507, Zm00001d021119|Zm00001d021119, Zm00001d046318|Zm00001d046318, Zm00001d051938|Zm00001d051938, Zm00001d045043|Zm00001d045043, Zm00001d052335|Zm00001d052335, Zm00001d009858|Zm00001d009858, Zm00001d003015|Zm00001d003015, Zm00001d002898|Zm00001d002898, Zm00001d038555|Zm00001d0385…	27	490	145	3775	0.1862	0.0307499	*	0.175275	ns	Zm00001d016471|Zm00001d016471, Zm00001d013862|Zm00001d013862, Zm00001d040705|Zm00001d040705, Zm00001d042507|Zm00001d042507, Zm00001d021119|Zm00001d021119, Zm00001d046318|Zm00001d046318, Zm00001d051938|Zm00001d051938, Zm00001d045043|Zm00001d045043, Zm00001d052335|Zm00001d052335, Zm00001d009858|Zm00001d009858, Zm00001d003015|Zm00001d003015, Zm00001d002898|Zm00001d002898, Zm00001d038555|Zm00001d0385…	24	Zm00001d029747|Zm00001d029747, Zm00001d014123|Zm00001d014123, Zm00001d009373|Zm00001d009373	3	124	1.88586
zma00630	Metabolism	Carbohydrate metabolism	Glyoxylate and dicarboxylate metabolism	Zm00001d048050|glutamine synthetase3, Zm00001d044042|malate dehydrogenase3, Zm00001d009163|Zm00001d009163, Zm00001d045965|Zm00001d045965, Zm00001d039089|malate dehydrogenase2, Zm00001d040721|Zm00001d040721, Zm00001d050409|Zm00001d050409, Zm00001d015856|citrate synthase1, Zm00001d048358|aconitase3, Zm00001d031349|Zm00001d031349, Zm00001d033747|glutamine synthetase2	11	490	48	3775	0.2292	0.0397386	*	0.215724	ns	Zm00001d048050|glutamine synthetase3, Zm00001d044042|malate dehydrogenase3, Zm00001d009163|Zm00001d009163, Zm00001d045965|Zm00001d045965, Zm00001d039089|malate dehydrogenase2, Zm00001d040721|Zm00001d040721, Zm00001d050409|Zm00001d050409, Zm00001d015856|citrate synthase1, Zm00001d048358|aconitase3	9	Zm00001d031349|Zm00001d031349, Zm00001d033747|glutamine synthetase2	2	47	1.60451
zma00053	Metabolism	Carbohydrate metabolism	Ascorbate and aldarate metabolism	Zm00001d030685|Zm00001d030685, Zm00001d046234|Zm00001d046234, Zm00001d047757|Zm00001d047757, Zm00001d049954|Zm00001d049954, Zm00001d032950|Zm00001d032950, Zm00001d005347|monodehydroascorbate reductase homolog1, Zm00001d043090|Zm00001d043090, Zm00001d028709|Zm00001d028709, Zm00001d004731|Zm00001d004731	9	490	37	3775	0.2432	0.0426585	*	0.221049	ns	Zm00001d030685|Zm00001d030685, Zm00001d046234|Zm00001d046234, Zm00001d047757|Zm00001d047757, Zm00001d049954|Zm00001d049954, Zm00001d032950|Zm00001d032950, Zm00001d005347|monodehydroascorbate reductase homolog1, Zm00001d028709|Zm00001d028709, Zm00001d004731|Zm00001d004731	8	Zm00001d043090|Zm00001d043090	1	36	2.16667
zma00380	Metabolism	Amino acid metabolism	Tryptophan metabolism	Zm00001d024664|Zm00001d024664, Zm00001d009163|Zm00001d009163, Zm00001d008255|Yucca6, Zm00001d040721|Zm00001d040721, Zm00001d008700|vanishing tassel2, Zm00001d024665|Zm00001d024665, Zm00001d034388|aldehyde oxidase4, Zm00001d004731|Zm00001d004731	8	490	32	3775	0.25	0.0471335	*	0.233618	ns	Zm00001d024664|Zm00001d024664, Zm00001d009163|Zm00001d009163, Zm00001d008255|Yucca6, Zm00001d040721|Zm00001d040721, Zm00001d024665|Zm00001d024665, Zm00001d034388|aldehyde oxidase4, Zm00001d004731|Zm00001d004731	7	Zm00001d008700|vanishing tassel2	1	28	3.40168
zma00270	Metabolism	Amino acid metabolism	Cysteine and methionine metabolism	Zm00001d011208|Zm00001d011208, Zm00001d044042|malate dehydrogenase3, Zm00001d016198|glutamate-oxaloacetic transaminase3, Zm00001d043382|glutamate-oxaloacetate transaminase1, Zm00001d031136|cysteine synthase2, Zm00001d039089|malate dehydrogenase2, Zm00001d009146|Zm00001d009146, Zm00001d048539|Zm00001d048539, Zm00001d024843|1-aminocyclopropane-1-carboxylate oxidase15, Zm00001d050409|Zm00001d050409,…	15	490	74	3775	0.2027	0.0496891	*	0.236023	ns	Zm00001d011208|Zm00001d011208, Zm00001d044042|malate dehydrogenase3, Zm00001d016198|glutamate-oxaloacetic transaminase3, Zm00001d043382|glutamate-oxaloacetate transaminase1, Zm00001d031136|cysteine synthase2, Zm00001d039089|malate dehydrogenase2, Zm00001d009146|Zm00001d009146, Zm00001d048539|Zm00001d048539, Zm00001d024843|1-aminocyclopropane-1-carboxylate oxidase15, Zm00001d050409|Zm00001d050409,…	13	Zm00001d052136|1-aminocyclopropane-1-carboxylate oxidase20, Zm00001d008187|Zm00001d008187	2	70	3.10759
zma00280	Metabolism	Amino acid metabolism	Valine, leucine and isoleucine degradation	Zm00001d009163|Zm00001d009163, Zm00001d043490|Zm00001d043490, Zm00001d048539|Zm00001d048539, Zm00001d040721|Zm00001d040721, Zm00001d014383|Zm00001d014383, Zm00001d023694|Zm00001d023694, Zm00001d023779|Zm00001d023779, Zm00001d004731|Zm00001d004731	8	490	33	3775	0.2424	0.0554512	ns	0.252857	ns	Zm00001d009163|Zm00001d009163, Zm00001d043490|Zm00001d043490, Zm00001d048539|Zm00001d048539, Zm00001d040721|Zm00001d040721, Zm00001d023694|Zm00001d023694, Zm00001d023779|Zm00001d023779, Zm00001d004731|Zm00001d004731	7	Zm00001d014383|Zm00001d014383	1	33	4.00379
zma00960	Metabolism	Biosynthesis of other secondary metabolites	Tropane, piperidine and pyridine alkaloid biosynthesis	Zm00001d016198|glutamate-oxaloacetic transaminase3, Zm00001d043382|glutamate-oxaloacetate transaminase1, Zm00001d042685|glutamate-oxaloacetate transaminase4, Zm00001d010190|glutamate-oxaloacetate transaminase5	4	490	12	3775	0.3333	0.0591215	ns	0.259225	ns	Zm00001d016198|glutamate-oxaloacetic transaminase3, Zm00001d043382|glutamate-oxaloacetate transaminase1, Zm00001d042685|glutamate-oxaloacetate transaminase4, Zm00001d010190|glutamate-oxaloacetate transaminase5	4		0	11	2.11058
zma00941	Metabolism	Biosynthesis of other secondary metabolites	Flavonoid biosynthesis	Zm00001d016471|Zm00001d016471, Zm00001d011438|anthocyaninless4, Zm00001d043752|Zm00001d043752, Zm00001d009858|Zm00001d009858, Zm00001d038555|Zm00001d038555, Zm00001d037073|hydroxycinnamoyltransferase3, Zm00001d007403|white pollen1	7	490	28	3775	0.25	0.0615276	ns	0.259783	ns	Zm00001d016471|Zm00001d016471, Zm00001d011438|anthocyaninless4, Zm00001d043752|Zm00001d043752, Zm00001d009858|Zm00001d009858, Zm00001d038555|Zm00001d038555, Zm00001d037073|hydroxycinnamoyltransferase3, Zm00001d007403|white pollen1	7		0	26	0.784465
zma00780	Metabolism	Metabolism of cofactors and vitamins	Biotin metabolism	Zm00001d019926|Zm00001d019926, Zm00001d049975|Zm00001d049975, Zm00001d006866|Zm00001d006866, Zm00001d010180|Zm00001d010180	4	490	13	3775	0.3077	0.076945	ns	0.313276	ns	Zm00001d019926|Zm00001d019926, Zm00001d049975|Zm00001d049975, Zm00001d006866|Zm00001d006866, Zm00001d010180|Zm00001d010180	4		0	13	1.94145
zma00196	Metabolism	Energy metabolism	Photosynthesis - antenna proteins	Zm00001d007267|light harvesting chlorophyll a/b binding protein5, Zm00001d006587|Zm00001d006587, Zm00001d011285|light harvesting chlorophyll a/b binding protein1, Zm00001d018157|light harvesting complex a/b protein4, Zm00001d032197|Zm00001d032197, Zm00001d046786|Zm00001d046786	6	490	24	3775	0.25	0.0808388	ns	0.31778	ns		0	Zm00001d007267|light harvesting chlorophyll a/b binding protein5, Zm00001d006587|Zm00001d006587, Zm00001d011285|light harvesting chlorophyll a/b binding protein1, Zm00001d018157|light harvesting complex a/b protein4, Zm00001d032197|Zm00001d032197, Zm00001d046786|Zm00001d046786	6	24	-4.89898
zma00500	Metabolism	Carbohydrate metabolism	Starch and sucrose metabolism	Zm00001d029654|trehalase1, Zm00001d042507|Zm00001d042507, Zm00001d024821|sucrose-phosphatase2, Zm00001d021421|Zm00001d021421, Zm00001d021119|Zm00001d021119, Zm00001d026712|Zm00001d026712, Zm00001d047538|Zm00001d047538, Zm00001d034256|phosphohexose isomerase1, Zm00001d020771|Zm00001d020771, Zm00001d047110|trehalose-6-phosphate phosphatase11, Zm00001d043511|hexokinase5, Zm00001d047077|Zm00001d04707…	20	490	113	3775	0.177	0.088545	ns	0.336471	ns	Zm00001d029654|trehalase1, Zm00001d042507|Zm00001d042507, Zm00001d024821|sucrose-phosphatase2, Zm00001d021421|Zm00001d021421, Zm00001d021119|Zm00001d021119, Zm00001d026712|Zm00001d026712, Zm00001d034256|phosphohexose isomerase1, Zm00001d020771|Zm00001d020771, Zm00001d047110|trehalose-6-phosphate phosphatase11, Zm00001d043511|hexokinase5, Zm00001d034074|starch phosphorylase1, Zm00001d023994|beta g…	14	Zm00001d047538|Zm00001d047538, Zm00001d047077|Zm00001d047077, Zm00001d018342|trehalose-6-phosphate synthase11, Zm00001d020272|trehalose-6-phosphate phosphatase8, Zm00001d010755|trehalose-6-phosphate synthase1, Zm00001d043468|trehalose-6-phosphate synthase6	6	108	0.7698
zma00260	Metabolism	Amino acid metabolism	Glycine, serine and threonine metabolism	Zm00001d012518|phosphoglycerate mutase1, Zm00001d024702|orange pericarp2, Zm00001d009163|Zm00001d009163, Zm00001d040721|Zm00001d040721, Zm00001d043086|Zm00001d043086, Zm00001d018969|tryptophan synthase alpha subunit1, Zm00001d003059|Zm00001d003059, Zm00001d027727|Zm00001d027727, Zm00001d031349|Zm00001d031349	9	490	43	3775	0.2093	0.0964415	ns	0.354656	ns	Zm00001d012518|phosphoglycerate mutase1, Zm00001d024702|orange pericarp2, Zm00001d009163|Zm00001d009163, Zm00001d040721|Zm00001d040721, Zm00001d043086|Zm00001d043086, Zm00001d018969|tryptophan synthase alpha subunit1, Zm00001d003059|Zm00001d003059, Zm00001d027727|Zm00001d027727	8	Zm00001d031349|Zm00001d031349	1	43	1.98248
zma03010	Genetic Information Processing	Translation	Ribosome	Zm00001d006287|Zm00001d006287, Zm00001d042772|Zm00001d042772, Zm00001d006871|Zm00001d006871, Zm00001d013034|Zm00001d013034, Zm00001d051662|Zm00001d051662, Zm00001d035087|acidic ribosomal protein P1a, Zm00001d051543|Zm00001d051543, Zm00001d035838|Zm00001d035838, Zm00001d009509|Zm00001d009509, Zm00001d047186|Zm00001d047186, Zm00001d010016|Zm00001d010016, Zm00001d038374|Zm00001d038374, Zm00001d04836…	47	490	308	3775	0.1526	0.125359	ns	0.411038	ns	Zm00001d006287|Zm00001d006287, Zm00001d042772|Zm00001d042772, Zm00001d006871|Zm00001d006871, Zm00001d013034|Zm00001d013034, Zm00001d051662|Zm00001d051662, Zm00001d035087|acidic ribosomal protein P1a, Zm00001d051543|Zm00001d051543, Zm00001d035838|Zm00001d035838, Zm00001d009509|Zm00001d009509, Zm00001d047186|Zm00001d047186, Zm00001d010016|Zm00001d010016, Zm00001d038374|Zm00001d038374, Zm00001d04836…	45	Zm00001d014153|Zm00001d014153, Zm00001d014155|Zm00001d014155	2	305	12.0818
zma00592	Metabolism	Lipid metabolism	alpha-Linolenic acid metabolism	Zm00001d033931|alcohol dehydrogenase1, Zm00001d011097|Zm00001d011097, Zm00001d040842|12-oxo-phytodienoic acid reductase6, Zm00001d029594|allene oxide cyclase1, Zm00001d048021|allene oxide synthase1, Zm00001d041204|lipoxygenase12, Zm00001d028282|allene oxide synthesis2	7	490	33	3775	0.2121	0.126706	ns	0.411038	ns	Zm00001d033931|alcohol dehydrogenase1, Zm00001d011097|Zm00001d011097, Zm00001d029594|allene oxide cyclase1, Zm00001d048021|allene oxide synthase1	4	Zm00001d040842|12-oxo-phytodienoic acid reductase6, Zm00001d041204|lipoxygenase12, Zm00001d028282|allene oxide synthesis2	3	33	0.522233
zma03410	Genetic Information Processing	Replication and repair	Base excision repair	Zm00001d051995|proliferating cell nuclear antigen2, Zm00001d031275|Zm00001d031275, Zm00001d035228|Zm00001d035228, Zm00001d036719|Zm00001d036719, Zm00001d018415|proliferating cell nuclear antigen1, Zm00001d001864|Zm00001d001864, Zm00001d005767|Zm00001d005767	7	490	33	3775	0.2121	0.126706	ns	0.411038	ns	Zm00001d051995|proliferating cell nuclear antigen2, Zm00001d018415|proliferating cell nuclear antigen1, Zm00001d001864|Zm00001d001864	3	Zm00001d031275|Zm00001d031275, Zm00001d035228|Zm00001d035228, Zm00001d036719|Zm00001d036719, Zm00001d005767|Zm00001d005767	4	33	-1.91485
zma00965	Metabolism	Biosynthesis of other secondary metabolites	Betalain biosynthesis	Zm00001d024664|Zm00001d024664, Zm00001d024665|Zm00001d024665	2	490	5	3775	0.4	0.128747	ns	0.411038	ns	Zm00001d024664|Zm00001d024664, Zm00001d024665|Zm00001d024665	2		0	4	2
zma00604	Metabolism	Glycan biosynthesis and metabolism	Glycosphingolipid biosynthesis - ganglio series	Zm00001d038196|Zm00001d038196	1	490	1	3775	1	0.129801	ns	0.411038	ns	Zm00001d038196|Zm00001d038196	1		0	1	1
zma00130	Metabolism	Metabolism of cofactors and vitamins	Ubiquinone and other terpenoid-quinone biosynthesis	Zm00001d016471|Zm00001d016471, Zm00001d009858|Zm00001d009858, Zm00001d043970|Zm00001d043970, Zm00001d020220|Zm00001d020220, Zm00001d017746|vitamin E synthesis4, Zm00001d050224|Zm00001d050224	6	490	28	3775	0.2143	0.146048	ns	0.449987	ns	Zm00001d016471|Zm00001d016471, Zm00001d009858|Zm00001d009858, Zm00001d050224|Zm00001d050224	3	Zm00001d043970|Zm00001d043970, Zm00001d020220|Zm00001d020220, Zm00001d017746|vitamin E synthesis4	3	28	0.944911
zma00520	Metabolism	Carbohydrate metabolism	Amino sugar and nucleotide sugar metabolism	Zm00001d003188|GRMZM2G051921, Zm00001d021421|Zm00001d021421, Zm00001d038196|Zm00001d038196, Zm00001d013751|Zm00001d013751, Zm00001d027524|Zm00001d027524, Zm00001d048903|Zm00001d048903, Zm00001d032950|Zm00001d032950, Zm00001d034256|phosphohexose isomerase1, Zm00001d020771|Zm00001d020771, Zm00001d039656|Zm00001d039656, Zm00001d003190|chitinase A1, Zm00001d009936|Zm00001d009936, Zm00001d043511|hexok…	17	490	104	3775	0.1635	0.185102	ns	0.536024	ns	Zm00001d003188|GRMZM2G051921, Zm00001d021421|Zm00001d021421, Zm00001d038196|Zm00001d038196, Zm00001d013751|Zm00001d013751, Zm00001d027524|Zm00001d027524, Zm00001d048903|Zm00001d048903, Zm00001d032950|Zm00001d032950, Zm00001d034256|phosphohexose isomerase1, Zm00001d020771|Zm00001d020771, Zm00001d039656|Zm00001d039656, Zm00001d003190|chitinase A1, Zm00001d009936|Zm00001d009936, Zm00001d043511|hexok…	16	Zm00001d052053|Zm00001d052053	1	98	1.51523
zma00910	Metabolism	Energy metabolism	Nitrogen metabolism	Zm00001d048050|glutamine synthetase3, Zm00001d011679|Zm00001d011679, Zm00001d052164|Zm00001d052164, Zm00001d044096|carbonic anhydrase3, Zm00001d050011|Zm00001d050011, Zm00001d033747|glutamine synthetase2	6	490	30	3775	0.2	0.185453	ns	0.536024	ns	Zm00001d048050|glutamine synthetase3, Zm00001d011679|Zm00001d011679, Zm00001d050011|Zm00001d050011	3	Zm00001d052164|Zm00001d052164, Zm00001d044096|carbonic anhydrase3, Zm00001d033747|glutamine synthetase2	3	29	-0.371391
zma00240	Metabolism	Nucleotide metabolism	Pyrimidine metabolism	Zm00001d011486|Zm00001d011486, Zm00001d044024|ustilago maydis induced8, Zm00001d012671|Zm00001d012671, Zm00001d003164|Zm00001d003164, Zm00001d011855|Zm00001d011855, Zm00001d026610|Zm00001d026610, Zm00001d017966|Zm00001d017966, Zm00001d029968|Zm00001d029968, Zm00001d023833|Zm00001d023833	9	490	50	3775	0.18	0.192924	ns	0.536024	ns	Zm00001d011486|Zm00001d011486, Zm00001d044024|ustilago maydis induced8, Zm00001d012671|Zm00001d012671, Zm00001d003164|Zm00001d003164, Zm00001d011855|Zm00001d011855, Zm00001d026610|Zm00001d026610, Zm00001d017966|Zm00001d017966, Zm00001d029968|Zm00001d029968, Zm00001d023833|Zm00001d023833	9		0	50	2.68701
zma00330	Metabolism	Amino acid metabolism	Arginine and proline metabolism	Zm00001d007765|Zm00001d007765, Zm00001d013053|Zm00001d013053, Zm00001d016198|glutamate-oxaloacetic transaminase3, Zm00001d043382|glutamate-oxaloacetate transaminase1, Zm00001d045470|Zm00001d045470, Zm00001d018526|Zm00001d018526, Zm00001d004731|Zm00001d004731	7	490	37	3775	0.1892	0.196379	ns	0.536024	ns	Zm00001d007765|Zm00001d007765, Zm00001d013053|Zm00001d013053, Zm00001d016198|glutamate-oxaloacetic transaminase3, Zm00001d043382|glutamate-oxaloacetate transaminase1, Zm00001d045470|Zm00001d045470, Zm00001d018526|Zm00001d018526, Zm00001d004731|Zm00001d004731	7		0	37	2.95918
zma00945	Metabolism	Biosynthesis of other secondary metabolites	Stilbenoid, diarylheptanoid and gingerol biosynthesis	Zm00001d016471|Zm00001d016471, Zm00001d009858|Zm00001d009858, Zm00001d038555|Zm00001d038555, Zm00001d037073|hydroxycinnamoyltransferase3	4	490	18	3775	0.2222	0.197482	ns	0.536024	ns	Zm00001d016471|Zm00001d016471, Zm00001d009858|Zm00001d009858, Zm00001d038555|Zm00001d038555, Zm00001d037073|hydroxycinnamoyltransferase3	4		0	16	1
zma00410	Metabolism	Metabolism of other amino acids	beta-Alanine metabolism	Zm00001d043490|Zm00001d043490, Zm00001d014383|Zm00001d014383, Zm00001d023779|Zm00001d023779, Zm00001d017966|Zm00001d017966, Zm00001d031749|Zm00001d031749, Zm00001d004731|Zm00001d004731	6	490	31	3775	0.1935	0.206563	ns	0.547633	ns	Zm00001d043490|Zm00001d043490, Zm00001d023779|Zm00001d023779, Zm00001d017966|Zm00001d017966, Zm00001d004731|Zm00001d004731	4	Zm00001d014383|Zm00001d014383, Zm00001d031749|Zm00001d031749	2	30	1.82574
zma04712	Organismal Systems	Environmental adaptation	Circadian rhythm - plant	Zm00001d033799|phytochromeA1, Zm00001d003477|cryptochrome2, Zm00001d022590|Zm00001d022590, Zm00001d007403|white pollen1, Zm00001d039156|Zm00001d039156, Zm00001d028905|phytochromeB1, Zm00001d047632|phytochromeB2, Zm00001d044232|pco135758	8	490	45	3775	0.1778	0.222017	ns	0.564845	ns	Zm00001d007403|white pollen1	1	Zm00001d033799|phytochromeA1, Zm00001d003477|cryptochrome2, Zm00001d022590|Zm00001d022590, Zm00001d039156|Zm00001d039156, Zm00001d028905|phytochromeB1, Zm00001d047632|phytochromeB2, Zm00001d044232|pco135758	7	42	-4.01189
zma00195	Metabolism	Energy metabolism	Photosynthesis	Zm00001d035859|plastocyanin homolog1, Zm00001d020877|Zm00001d020877, Zm00001d034283|Zm00001d034283, Zm00001d018779|photosystem II oxygen evolving polypeptide2, ZemaCp002|psbA, Zm00001d042049|Zm00001d042049, Zm00001d035001|ferredoxin1, Zm00001d005996|Zm00001d005996, Zm00001d038984|photosystem I H subunit1, Zm00001d007857|photosystem II oxygen evolving polypeptide1, Zm00001d034543|Zm00001d034543, Z…	12	490	73	3775	0.1644	0.231832	ns	0.564845	ns		0	Zm00001d035859|plastocyanin homolog1, Zm00001d020877|Zm00001d020877, Zm00001d034283|Zm00001d034283, Zm00001d018779|photosystem II oxygen evolving polypeptide2, ZemaCp002|psbA, Zm00001d042049|Zm00001d042049, Zm00001d035001|ferredoxin1, Zm00001d005996|Zm00001d005996, Zm00001d038984|photosystem I H subunit1, Zm00001d007857|photosystem II oxygen evolving polypeptide1, Zm00001d034543|Zm00001d034543, Z…	12	71	-5.22184
zma00430	Metabolism	Metabolism of other amino acids	Taurine and hypotaurine metabolism	Zm00001d031127|Zm00001d031127, Zm00001d039166|Zm00001d039166, Zm00001d031749|Zm00001d031749	3	490	13	3775	0.2308	0.232811	ns	0.564845	ns	Zm00001d031127|Zm00001d031127, Zm00001d039166|Zm00001d039166	2	Zm00001d031749|Zm00001d031749	1	11	0.904534
zma00944	Metabolism	Biosynthesis of other secondary metabolites	Flavone and flavonol biosynthesis	Zm00001d039642|Zm00001d039642	1	490	2	3775	0.5	0.242784	ns	0.564845	ns	Zm00001d039642|Zm00001d039642	1		0	2	1.41421
zma00603	Metabolism	Glycan biosynthesis and metabolism	Glycosphingolipid biosynthesis - globo and isoglobo series	Zm00001d038196|Zm00001d038196	1	490	2	3775	0.5	0.242784	ns	0.564845	ns	Zm00001d038196|Zm00001d038196	1		0	2	0
zma00903	Metabolism	Metabolism of terpenoids and polyketides	Limonene and pinene degradation	Zm00001d004731|Zm00001d004731	1	490	2	3775	0.5	0.242784	ns	0.564845	ns	Zm00001d004731|Zm00001d004731	1		0	2	1.41421
zma00906	Metabolism	Metabolism of terpenoids and polyketides	Carotenoid biosynthesis	Zm00001d026056|hydroxylase3, Zm00001d017762|abscisic acid 8'-hydroxylase1, Zm00001d027936|viviparous5, Zm00001d003512|Zm00001d003512, Zm00001d018488|cytochrome P450 13	5	490	27	3775	0.1852	0.2679	ns	0.610813	ns	Zm00001d026056|hydroxylase3, Zm00001d017762|abscisic acid 8'-hydroxylase1	2	Zm00001d027936|viviparous5, Zm00001d003512|Zm00001d003512, Zm00001d018488|cytochrome P450 13	3	27	-0.19245
zma00909	Metabolism	Metabolism of terpenoids and polyketides	Sesquiterpenoid and triterpenoid biosynthesis	Zm00001d052971|Zm00001d052971, Zm00001d024210|terpene synthase11	2	490	8	3775	0.25	0.278778	ns	0.611167	ns	Zm00001d052971|Zm00001d052971, Zm00001d024210|terpene synthase11	2		0	8	0.707107
zma00514	Metabolism	Glycan biosynthesis and metabolism	Other types of O-glycan biosynthesis	Zm00001d008258|Zm00001d008258, Zm00001d052744|Zm00001d052744	2	490	8	3775	0.25	0.278778	ns	0.611167	ns	Zm00001d008258|Zm00001d008258, Zm00001d052744|Zm00001d052744	2		0	8	0
zma03430	Genetic Information Processing	Replication and repair	Mismatch repair	Zm00001d018531|Zm00001d018531, Zm00001d051995|proliferating cell nuclear antigen2, Zm00001d014584|Zm00001d014584, Zm00001d048086|replication factor A homolog1, Zm00001d018415|proliferating cell nuclear antigen1	5	490	28	3775	0.1786	0.29439	ns	0.629095	ns	Zm00001d018531|Zm00001d018531, Zm00001d051995|proliferating cell nuclear antigen2, Zm00001d014584|Zm00001d014584, Zm00001d048086|replication factor A homolog1, Zm00001d018415|proliferating cell nuclear antigen1	5		0	27	0.96225
zma00061	Metabolism	Lipid metabolism	Fatty acid biosynthesis	Zm00001d012221|stearoyl-acyl-carrier-protein desaturase9, Zm00001d019926|Zm00001d019926, Zm00001d049975|Zm00001d049975, Zm00001d012033|stearoyl-acyl-carrier-protein desaturase2, Zm00001d006866|Zm00001d006866, Zm00001d010180|Zm00001d010180	6	490	35	3775	0.1714	0.297992	ns	0.629095	ns	Zm00001d012221|stearoyl-acyl-carrier-protein desaturase9, Zm00001d019926|Zm00001d019926, Zm00001d049975|Zm00001d049975, Zm00001d012033|stearoyl-acyl-carrier-protein desaturase2, Zm00001d006866|Zm00001d006866, Zm00001d010180|Zm00001d010180	6		0	34	1.02899
zma00966	Metabolism	Biosynthesis of other secondary metabolites	Glucosinolate biosynthesis	Zm00001d013753|Zm00001d013753	1	490	3	3775	0.3333	0.341124	ns	0.69911	ns	Zm00001d013753|Zm00001d013753	1		0	3	1.73205
zma03440	Genetic Information Processing	Replication and repair	Homologous recombination	Zm00001d021898|recombination protein51 gene a, Zm00001d018531|Zm00001d018531, Zm00001d048672|Zm00001d048672, Zm00001d022576|Zm00001d022576, Zm00001d014584|Zm00001d014584, Zm00001d048086|replication factor A homolog1, Zm00001d018151|Zm00001d018151	7	490	44	3775	0.1591	0.343423	ns	0.69911	ns	Zm00001d021898|recombination protein51 gene a, Zm00001d018531|Zm00001d018531, Zm00001d048672|Zm00001d048672, Zm00001d014584|Zm00001d014584, Zm00001d048086|replication factor A homolog1, Zm00001d018151|Zm00001d018151	6	Zm00001d022576|Zm00001d022576	1	43	0.152499
zma04146	Cellular Processes	Transport and catabolism	Peroxisome	Zm00001d037859|superoxide dismutase3, Zm00001d009990|Zm00001d009990, Zm00001d039079|isocitrate dehydrogenase2, Zm00001d029170|superoxide dismutase4, Zm00001d033684|Zm00001d033684, Zm00001d022505|superoxide dismutase2, Zm00001d032773|Zm00001d032773, Zm00001d044021|Zm00001d044021, Zm00001d031349|Zm00001d031349, Zm00001d022112|Zm00001d022112	10	490	67	3775	0.1493	0.369069	ns	0.738137	ns	Zm00001d037859|superoxide dismutase3, Zm00001d009990|Zm00001d009990, Zm00001d039079|isocitrate dehydrogenase2, Zm00001d029170|superoxide dismutase4, Zm00001d033684|Zm00001d033684, Zm00001d022505|superoxide dismutase2, Zm00001d044021|Zm00001d044021, Zm00001d022112|Zm00001d022112	8	Zm00001d032773|Zm00001d032773, Zm00001d031349|Zm00001d031349	2	66	-0.615457
zma00650	Metabolism	Carbohydrate metabolism	Butanoate metabolism	Zm00001d017168|Zm00001d017168, Zm00001d002326|adenosylmethionine aminotransferase1, Zm00001d031749|Zm00001d031749	3	490	17	3775	0.1765	0.382702	ns	0.752207	ns	Zm00001d017168|Zm00001d017168, Zm00001d002326|adenosylmethionine aminotransferase1	2	Zm00001d031749|Zm00001d031749	1	16	1
zma00460	Metabolism	Metabolism of other amino acids	Cyanoamino acid metabolism	Zm00001d042507|Zm00001d042507, Zm00001d021119|Zm00001d021119, Zm00001d013753|Zm00001d013753, Zm00001d023994|beta glucosidase1, Zm00001d041168|Zm00001d041168	5	490	32	3775	0.1562	0.403023	ns	0.771353	ns	Zm00001d042507|Zm00001d042507, Zm00001d021119|Zm00001d021119, Zm00001d013753|Zm00001d013753, Zm00001d023994|beta glucosidase1, Zm00001d041168|Zm00001d041168	5		0	29	0.371391
zma00230	Metabolism	Nucleotide metabolism	Purine metabolism	Zm00001d052494|Zm00001d052494, Zm00001d003164|Zm00001d003164, Zm00001d048785|Zm00001d048785, Zm00001d041112|Zm00001d041112, Zm00001d026635|Zm00001d026635, Zm00001d046952|Zm00001d046952, Zm00001d049049|Zm00001d049049, Zm00001d029968|Zm00001d029968, Zm00001d023833|Zm00001d023833, Zm00001d009411|Zm00001d009411	10	490	69	3775	0.1449	0.405975	ns	0.771353	ns	Zm00001d052494|Zm00001d052494, Zm00001d003164|Zm00001d003164, Zm00001d041112|Zm00001d041112, Zm00001d046952|Zm00001d046952, Zm00001d049049|Zm00001d049049, Zm00001d029968|Zm00001d029968, Zm00001d023833|Zm00001d023833, Zm00001d009411|Zm00001d009411	8	Zm00001d048785|Zm00001d048785, Zm00001d026635|Zm00001d026635	2	68	3.27423
zma00531	Metabolism	Glycan biosynthesis and metabolism	Glycosaminoglycan degradation	Zm00001d038196|Zm00001d038196	1	490	4	3775	0.25	0.426715	ns	0.797467	ns	Zm00001d038196|Zm00001d038196	1		0	4	-1
zma00511	Metabolism	Glycan biosynthesis and metabolism	Other glycan degradation	Zm00001d038196|Zm00001d038196, Zm00001d035046|Zm00001d035046	2	490	12	3775	0.1667	0.474203	ns	0.871921	ns	Zm00001d038196|Zm00001d038196, Zm00001d035046|Zm00001d035046	2		0	12	-1.73205
zma00770	Metabolism	Metabolism of cofactors and vitamins	Pantothenate and CoA biosynthesis	Zm00001d017168|Zm00001d017168, Zm00001d048539|Zm00001d048539, Zm00001d017966|Zm00001d017966	3	490	21	3775	0.1429	0.52542	ns	0.950761	ns	Zm00001d017168|Zm00001d017168, Zm00001d048539|Zm00001d048539, Zm00001d017966|Zm00001d017966	3		0	21	3.27327
zma00740	Metabolism	Metabolism of cofactors and vitamins	Riboflavin metabolism	Zm00001d002034|Zm00001d002034, Zm00001d028368|Zm00001d028368	2	490	14	3775	0.1429	0.559471	ns	0.992742	ns	Zm00001d002034|Zm00001d002034	1	Zm00001d028368|Zm00001d028368	1	13	0.83205
zma00440	Metabolism	Metabolism of other amino acids	Phosphonate and phosphinate metabolism	Zm00001d052378|Zm00001d052378	1	490	6	3775	0.1667	0.566037	ns	0.992742	ns	Zm00001d052378|Zm00001d052378	1		0	6	0.816497
zma04075	Environmental Information Processing	Signal transduction	Plant hormone signal transduction	Zm00001d022139|ZIM-transcription factor 23, Zm00001d015778|Zm00001d015778, Zm00001d042777|liguleless2, Zm00001d026594|cytokinin response regulator2, Zm00001d013412|Zm00001d013412, Zm00001d038165|Zm00001d038165, Zm00001d043350|Zm00001d043350, Zm00001d011721|brassinosteroid insensitive1a, Zm00001d010411|Aux/IAA-transcription factor 38, Zm00001d012128|ARR-B-transcription factor 7, Zm00001d024160|bZI…	26	490	207	3775	0.1256	0.606195	ns	1	ns	Zm00001d022139|ZIM-transcription factor 23, Zm00001d038165|Zm00001d038165, Zm00001d043350|Zm00001d043350, Zm00001d022017|Zm00001d022017, Zm00001d009626|protein phosphatase homolog9, Zm00001d020725|Zm00001d020725, Zm00001d049659|Zm00001d049659	7	Zm00001d015778|Zm00001d015778, Zm00001d042777|liguleless2, Zm00001d026594|cytokinin response regulator2, Zm00001d013412|Zm00001d013412, Zm00001d011721|brassinosteroid insensitive1a, Zm00001d010411|Aux/IAA-transcription factor 38, Zm00001d012128|ARR-B-transcription factor 7, Zm00001d024160|bZIP-transcription factor 107, Zm00001d007188|EIL-transcription factor 2, Zm00001d026398|bZIP-transcription f…	19	195	-3.29413
zma00310	Metabolism	Amino acid metabolism	Lysine degradation	Zm00001d009163|Zm00001d009163, Zm00001d040721|Zm00001d040721, Zm00001d004731|Zm00001d004731	3	490	24	3775	0.125	0.619597	ns	1	ns	Zm00001d009163|Zm00001d009163, Zm00001d040721|Zm00001d040721, Zm00001d004731|Zm00001d004731	3		0	24	0.408248
zma00402	Metabolism	Biosynthesis of other secondary metabolites	Benzoxazinoid biosynthesis	Zm00001d031209|benzoxazinone synthesis9	1	490	7	3775	0.1429	0.622456	ns	1	ns	Zm00001d031209|benzoxazinone synthesis9	1		0	7	-0.377964
zma00660	Metabolism	Carbohydrate metabolism	C5-Branched dibasic acid metabolism	Zm00001d017168|Zm00001d017168	1	490	7	3775	0.1429	0.622456	ns	1	ns	Zm00001d017168|Zm00001d017168	1		0	7	2.64575
zma01040	Metabolism	Lipid metabolism	Biosynthesis of unsaturated fatty acids	Zm00001d012221|stearoyl-acyl-carrier-protein desaturase9, Zm00001d012033|stearoyl-acyl-carrier-protein desaturase2	2	490	16	3775	0.125	0.634409	ns	1	ns	Zm00001d012221|stearoyl-acyl-carrier-protein desaturase9, Zm00001d012033|stearoyl-acyl-carrier-protein desaturase2	2		0	15	0.774597
zma00290	Metabolism	Amino acid metabolism	Valine, leucine and isoleucine biosynthesis	Zm00001d017168|Zm00001d017168, Zm00001d048539|Zm00001d048539	2	490	16	3775	0.125	0.634409	ns	1	ns	Zm00001d017168|Zm00001d017168, Zm00001d048539|Zm00001d048539	2		0	16	2.75
zma02010	Environmental Information Processing	Membrane transport	ABC transporters	Zm00001d043766|Zm00001d043766, Zm00001d045097|Zm00001d045097	2	490	16	3775	0.125	0.634409	ns	1	ns		0	Zm00001d043766|Zm00001d043766, Zm00001d045097|Zm00001d045097	2	16	-2.25
zma00100	Metabolism	Lipid metabolism	Steroid biosynthesis	Zm00001d019139|sterol methyltransferase1, Zm00001d013035|Zm00001d013035, Zm00001d048356|Zm00001d048356	3	490	25	3775	0.12	0.64802	ns	1	ns	Zm00001d019139|sterol methyltransferase1, Zm00001d013035|Zm00001d013035	2	Zm00001d048356|Zm00001d048356	1	21	-0.654654
zma04016	Environmental Information Processing	Signal transduction	MAPK signaling pathway - plant	Zm00001d002708|Zm00001d002708, Zm00001d015778|Zm00001d015778, Zm00001d027524|Zm00001d027524, Zm00001d009936|Zm00001d009936, Zm00001d043025|WRKY-transcription factor 43, Zm00001d053162|bZIP-transcription factor 110, Zm00001d007188|EIL-transcription factor 2, Zm00001d029968|Zm00001d029968, Zm00001d023833|Zm00001d023833, Zm00001d009626|protein phosphatase homolog9, Zm00001d016294|Zm00001d016294, Zm0…	14	490	116	3775	0.1207	0.658996	ns	1	ns	Zm00001d027524|Zm00001d027524, Zm00001d009936|Zm00001d009936, Zm00001d043025|WRKY-transcription factor 43, Zm00001d029968|Zm00001d029968, Zm00001d023833|Zm00001d023833, Zm00001d009626|protein phosphatase homolog9	6	Zm00001d002708|Zm00001d002708, Zm00001d015778|Zm00001d015778, Zm00001d053162|bZIP-transcription factor 110, Zm00001d007188|EIL-transcription factor 2, Zm00001d016294|Zm00001d016294, Zm00001d053642|Zm00001d053642, Zm00001d002705|Zm00001d002705, Zm00001d043144|Zm00001d043144	8	109	-1.6283
zma00750	Metabolism	Metabolism of cofactors and vitamins	Vitamin B6 metabolism	Zm00001d027727|Zm00001d027727	1	490	8	3775	0.125	0.671552	ns	1	ns	Zm00001d027727|Zm00001d027727	1		0	8	0.707107
zma00590	Metabolism	Lipid metabolism	Arachidonic acid metabolism	Zm00001d047448|Zm00001d047448	1	490	8	3775	0.125	0.671552	ns	1	ns		0	Zm00001d047448|Zm00001d047448	1	8	0
zma00565	Metabolism	Lipid metabolism	Ether lipid metabolism	Zm00001d039670|phospholipase D1, Zm00001d042057|Zm00001d042057	2	490	18	3775	0.1111	0.698998	ns	1	ns	Zm00001d039670|phospholipase D1	1	Zm00001d042057|Zm00001d042057	1	18	-1.88562
zma00073	Metabolism	Lipid metabolism	Cutin, suberine and wax biosynthesis	Zm00001d037343|Zm00001d037343, Zm00001d014055|Zm00001d014055	2	490	18	3775	0.1111	0.698998	ns	1	ns		0	Zm00001d037343|Zm00001d037343, Zm00001d014055|Zm00001d014055	2	16	-2.75
zma03020	Genetic Information Processing	Transcription	RNA polymerase	Zm00001d042567|Zm00001d042567, Zm00001d033727|Zm00001d033727, Zm00001d012557|Zm00001d012557	3	490	27	3775	0.1111	0.700242	ns	1	ns	Zm00001d033727|Zm00001d033727, Zm00001d012557|Zm00001d012557	2	Zm00001d042567|Zm00001d042567	1	26	1.96116
zma00071	Metabolism	Lipid metabolism	Fatty acid degradation	Zm00001d033931|alcohol dehydrogenase1, Zm00001d027996|Zm00001d027996, Zm00001d004731|Zm00001d004731	3	490	28	3775	0.1071	0.724053	ns	1	ns	Zm00001d033931|alcohol dehydrogenase1, Zm00001d027996|Zm00001d027996, Zm00001d004731|Zm00001d004731	3		0	28	0.944911
zma00905	Metabolism	Metabolism of terpenoids and polyketides	Brassinosteroid biosynthesis	Zm00001d039453|Zm00001d039453	1	490	10	3775	0.1	0.751452	ns	1	ns		0	Zm00001d039453|Zm00001d039453	1	10	-0.632456
zma00562	Metabolism	Carbohydrate metabolism	Inositol phosphate metabolism	Zm00001d012407|triose phosphate isomerase5, Zm00001d046234|Zm00001d046234, Zm00001d039865|triose phosphate isomerase4, Zm00001d034617|Zm00001d034617, Zm00001d042057|Zm00001d042057, Zm00001d028180|low phytic acid1, Zm00001d053801|Zm00001d053801	7	490	65	3775	0.1077	0.757697	ns	1	ns	Zm00001d012407|triose phosphate isomerase5, Zm00001d046234|Zm00001d046234, Zm00001d039865|triose phosphate isomerase4, Zm00001d034617|Zm00001d034617, Zm00001d028180|low phytic acid1, Zm00001d053801|Zm00001d053801	6	Zm00001d042057|Zm00001d042057	1	64	-0.875
zma00340	Metabolism	Amino acid metabolism	Histidine metabolism	Zm00001d004731|Zm00001d004731	1	490	11	3775	0.0909	0.783799	ns	1	ns	Zm00001d004731|Zm00001d004731	1		0	11	1.50756
zma03420	Genetic Information Processing	Replication and repair	Nucleotide excision repair	Zm00001d018531|Zm00001d018531, Zm00001d051995|proliferating cell nuclear antigen2, Zm00001d014584|Zm00001d014584, Zm00001d048086|replication factor A homolog1, Zm00001d018415|proliferating cell nuclear antigen1	5	490	51	3775	0.098	0.810468	ns	1	ns	Zm00001d018531|Zm00001d018531, Zm00001d051995|proliferating cell nuclear antigen2, Zm00001d014584|Zm00001d014584, Zm00001d048086|replication factor A homolog1, Zm00001d018415|proliferating cell nuclear antigen1	5		0	50	-0.565685
zma00760	Metabolism	Metabolism of cofactors and vitamins	Nicotinate and nicotinamide metabolism	Zm00001d053076|Zm00001d053076	1	490	13	3775	0.0769	0.836432	ns	1	ns		0	Zm00001d053076|Zm00001d053076	1	13	1.94145
zma00062	Metabolism	Lipid metabolism	Fatty acid elongation	Zm00001d028241|Zm00001d028241, Zm00001d027904|Zm00001d027904	2	490	24	3775	0.0833	0.83807	ns	1	ns		0	Zm00001d028241|Zm00001d028241, Zm00001d027904|Zm00001d027904	2	24	-2.85774
zma00564	Metabolism	Lipid metabolism	Glycerophospholipid metabolism	Zm00001d039670|phospholipase D1, Zm00001d005579|Zm00001d005579, Zm00001d042057|Zm00001d042057, Zm00001d043263|diacylglycerol kinase7, Zm00001d010670|Zm00001d010670, Zm00001d003924|Zm00001d003924, Zm00001d052378|Zm00001d052378, Zm00001d005383|Zm00001d005383, Zm00001d008592|Zm00001d008592	9	490	90	3775	0.1	0.844467	ns	1	ns	Zm00001d039670|phospholipase D1, Zm00001d043263|diacylglycerol kinase7, Zm00001d010670|Zm00001d010670, Zm00001d003924|Zm00001d003924, Zm00001d052378|Zm00001d052378, Zm00001d005383|Zm00001d005383, Zm00001d008592|Zm00001d008592	7	Zm00001d005579|Zm00001d005579, Zm00001d042057|Zm00001d042057	2	87	-2.46586
zma00920	Metabolism	Energy metabolism	Sulfur metabolism	Zm00001d031136|cysteine synthase2, Zm00001d048785|Zm00001d048785	2	490	25	3775	0.08	0.854596	ns	1	ns	Zm00001d031136|cysteine synthase2	1	Zm00001d048785|Zm00001d048785	1	24	2.04124
zma00730	Metabolism	Metabolism of cofactors and vitamins	Thiamine metabolism	Zm00001d041112|Zm00001d041112	1	490	14	3775	0.0714	0.857737	ns	1	ns	Zm00001d041112|Zm00001d041112	1		0	13	0.27735
zma00790	Metabolism	Metabolism of cofactors and vitamins	Folate biosynthesis	Zm00001d039264|Zm00001d039264	1	490	14	3775	0.0714	0.857737	ns	1	ns		0	Zm00001d039264|Zm00001d039264	1	14	1.60357
zma00561	Metabolism	Lipid metabolism	Glycerolipid metabolism	Zm00001d042944|Zm00001d042944, Zm00001d005579|Zm00001d005579, Zm00001d033797|Zm00001d033797, Zm00001d043263|diacylglycerol kinase7, Zm00001d004731|Zm00001d004731, Zm00001d008592|Zm00001d008592	6	490	65	3775	0.0923	0.865816	ns	1	ns	Zm00001d042944|Zm00001d042944, Zm00001d033797|Zm00001d033797, Zm00001d043263|diacylglycerol kinase7, Zm00001d004731|Zm00001d004731, Zm00001d008592|Zm00001d008592	5	Zm00001d005579|Zm00001d005579	1	59	-1.69246
zma00904	Metabolism	Metabolism of terpenoids and polyketides	Diterpenoid biosynthesis	Zm00001d032961|anther ear1	1	490	16	3775	0.0625	0.892396	ns	1	ns		0	Zm00001d032961|anther ear1	1	15	-0.774597
zma00908	Metabolism	Metabolism of terpenoids and polyketides	Zeatin biosynthesis	Zm00001d032664|cytokinin oxidase6	1	490	17	3775	0.0588	0.906422	ns	1	ns		0	Zm00001d032664|cytokinin oxidase6	1	13	-0.83205
zma00510	Metabolism	Glycan biosynthesis and metabolism	N-Glycan biosynthesis	Zm00001d003292|Zm00001d003292, Zm00001d043441|Zm00001d043441	2	490	31	3775	0.0645	0.925274	ns	1	ns	Zm00001d043441|Zm00001d043441	1	Zm00001d003292|Zm00001d003292	1	31	1.25724
zma04145	Cellular Processes	Transport and catabolism	Phagosome	Zm00001d039330|Zm00001d039330, Zm00001d005460|Zm00001d005460, Zm00001d015348|Zm00001d015348, Zm00001d019283|calreticulin2, Zm00001d044231|Zm00001d044231, Zm00001d046336|vacuolar proton pump2	6	490	75	3775	0.08	0.937484	ns	1	ns	Zm00001d039330|Zm00001d039330, Zm00001d005460|Zm00001d005460, Zm00001d019283|calreticulin2, Zm00001d044231|Zm00001d044231, Zm00001d046336|vacuolar proton pump2	5	Zm00001d015348|Zm00001d015348	1	72	2.35702
zma00900	Metabolism	Metabolism of terpenoids and polyketides	Terpenoid backbone biosynthesis	Zm00001d033945|C2C2-GATA-transcription factor 34, Zm00001d043727|farnesyl diphosphate synthase3, Zm00001d012197|diphosphocytidyl methyl erythritol synthase2	3	490	44	3775	0.0682	0.938004	ns	1	ns	Zm00001d033945|C2C2-GATA-transcription factor 34, Zm00001d043727|farnesyl diphosphate synthase3, Zm00001d012197|diphosphocytidyl methyl erythritol synthase2	3		0	44	0.904534
zma04136	Cellular Processes	Transport and catabolism	Autophagy - other	Zm00001d028570|autophagy1b, Zm00001d047833|autophagy1c	2	490	33	3775	0.0606	0.940527	ns	1	ns		0	Zm00001d028570|autophagy1b, Zm00001d047833|autophagy1c	2	33	-4.00379
zma00563	Metabolism	Glycan biosynthesis and metabolism	Glycosylphosphatidylinositol (GPI)-anchor biosynthesis	Zm00001d051136|Zm00001d051136	1	490	24	3775	0.0417	0.964837	ns	1	ns		0	Zm00001d051136|Zm00001d051136	1	23	-1.87663
zma00600	Metabolism	Lipid metabolism	Sphingolipid metabolism	Zm00001d035046|Zm00001d035046	1	490	27	3775	0.037	0.976898	ns	1	ns	Zm00001d035046|Zm00001d035046	1		0	25	-0.6
zma04130	Genetic Information Processing	Folding, sorting and degradation	SNARE interactions in vesicular transport	Zm00001d048147|Zm00001d048147	1	490	30	3775	0.0333	0.984828	ns	1	ns		0	Zm00001d048147|Zm00001d048147	1	29	1.11417
zma00040	Metabolism	Carbohydrate metabolism	Pentose and glucuronate interconversions	Zm00001d021421|Zm00001d021421, Zm00001d032992|Zm00001d032992	2	490	47	3775	0.0426	0.988718	ns	1	ns	Zm00001d021421|Zm00001d021421, Zm00001d032992|Zm00001d032992	2		0	36	0.333333
zma04070	Environmental Information Processing	Signal transduction	Phosphatidylinositol signaling system	Zm00001d043263|diacylglycerol kinase7, Zm00001d053801|Zm00001d053801, Zm00001d043144|Zm00001d043144	3	490	62	3775	0.0484	0.990965	ns	1	ns	Zm00001d043263|diacylglycerol kinase7, Zm00001d053801|Zm00001d053801	2	Zm00001d043144|Zm00001d043144	1	61	-1.53644
zma00860	Metabolism	Metabolism of cofactors and vitamins	Porphyrin metabolism	Zm00001d046492|elongated mesocotyl2	1	490	35	3775	0.0286	0.992477	ns	1	ns		0	Zm00001d046492|elongated mesocotyl2	1	35	-2.1974
zma04120	Genetic Information Processing	Folding, sorting and degradation	Ubiquitin mediated proteolysis	Zm00001d021904|Zm00001d021904, Zm00001d041957|Zm00001d041957, Zm00001d023874|Zm00001d023874, Zm00001d029141|Zm00001d029141, Zm00001d038972|Zm00001d038972, Zm00001d038224|Zm00001d038224	6	490	103	3775	0.0583	0.994813	ns	1	ns		0	Zm00001d021904|Zm00001d021904, Zm00001d041957|Zm00001d041957, Zm00001d023874|Zm00001d023874, Zm00001d029141|Zm00001d029141, Zm00001d038972|Zm00001d038972, Zm00001d038224|Zm00001d038224	6	100	-2.5
zma04141	Genetic Information Processing	Folding, sorting and degradation	Protein processing in endoplasmic reticulum	Zm00001d052194|heat shock protein22, Zm00001d030725|Zm00001d030725, Zm00001d049099|protein disulfide isomerase1, Zm00001d037590|protein disulfide isomerase7, Zm00001d040766|protein disulfide isomerase6, Zm00001d005460|Zm00001d005460, Zm00001d034871|derlin4, Zm00001d053965|Zm00001d053965, Zm00001d019283|calreticulin2, Zm00001d044231|Zm00001d044231, Zm00001d017378|Zm00001d017378, Zm00001d041550|hea…	14	490	191	3775	0.0733	0.996112	ns	1	ns	Zm00001d052194|heat shock protein22, Zm00001d049099|protein disulfide isomerase1, Zm00001d037590|protein disulfide isomerase7, Zm00001d040766|protein disulfide isomerase6, Zm00001d005460|Zm00001d005460, Zm00001d019283|calreticulin2, Zm00001d044231|Zm00001d044231, Zm00001d012955|Zm00001d012955, Zm00001d043441|Zm00001d043441	9	Zm00001d030725|Zm00001d030725, Zm00001d034871|derlin4, Zm00001d053965|Zm00001d053965, Zm00001d017378|Zm00001d017378, Zm00001d041550|heat shock protein70-4	5	190	2.61171
zma03050	Genetic Information Processing	Folding, sorting and degradation	Proteasome	Zm00001d043137|Zm00001d043137, Zm00001d027688|Zm00001d027688	2	490	56	3775	0.0357	0.996289	ns	1	ns	Zm00001d043137|Zm00001d043137, Zm00001d027688|Zm00001d027688	2		0	56	5.61249
zma04626	Organismal Systems	Environmental adaptation	Plant-pathogen interaction	Zm00001d029028|Zm00001d029028, Zm00001d014650|Zm00001d014650, Zm00001d043025|WRKY-transcription factor 43, Zm00001d013109|Zm00001d013109, Zm00001d013105|Zm00001d013105, Zm00001d043144|Zm00001d043144, Zm00001d011401|Zm00001d011401	7	490	119	3775	0.0588	0.996687	ns	1	ns	Zm00001d029028|Zm00001d029028, Zm00001d014650|Zm00001d014650, Zm00001d043025|WRKY-transcription factor 43, Zm00001d013109|Zm00001d013109	4	Zm00001d013105|Zm00001d013105, Zm00001d043144|Zm00001d043144, Zm00001d011401|Zm00001d011401	3	113	-0.658505
zma03060	Genetic Information Processing	Folding, sorting and degradation	Protein export	Zm00001d044231|Zm00001d044231	1	490	41	3775	0.0244	0.996763	ns	1	ns	Zm00001d044231|Zm00001d044231	1		0	41	1.87409
zma03018	Genetic Information Processing	Folding, sorting and degradation	RNA degradation	Zm00001d038775|Zm00001d038775, Zm00001d014090|chaperonin 1, Zm00001d025659|Zm00001d025659, Zm00001d008977|Zm00001d008977	4	490	87	3775	0.046	0.997694	ns	1	ns	Zm00001d038775|Zm00001d038775, Zm00001d014090|chaperonin 1, Zm00001d025659|Zm00001d025659	3	Zm00001d008977|Zm00001d008977	1	82	-1.65647
zma03008	Genetic Information Processing	Translation	Ribosome biogenesis in eukaryotes	Zm00001d011474|Zm00001d011474	1	490	49	3775	0.0204	0.998951	ns	1	ns	Zm00001d011474|Zm00001d011474	1		0	48	2.16506
zma04144	Cellular Processes	Transport and catabolism	Endocytosis	Zm00001d030725|Zm00001d030725, Zm00001d039670|phospholipase D1, Zm00001d011855|Zm00001d011855, Zm00001d041550|heat shock protein70-4, Zm00001d040202|Zm00001d040202, Zm00001d038063|Zm00001d038063	6	490	133	3775	0.0451	0.999757	ns	1	ns	Zm00001d039670|phospholipase D1, Zm00001d011855|Zm00001d011855	2	Zm00001d030725|Zm00001d030725, Zm00001d041550|heat shock protein70-4, Zm00001d040202|Zm00001d040202, Zm00001d038063|Zm00001d038063	4	126	-1.78174
zma03013	Genetic Information Processing	Translation	Nucleocytoplasmic transport	Zm00001d018873|Zm00001d018873, Zm00001d011474|Zm00001d011474, Zm00001d007179|Zm00001d007179, Zm00001d021668|translation initiation factor1	4	490	129	3775	0.031	0.999982	ns	1	ns	Zm00001d018873|Zm00001d018873, Zm00001d011474|Zm00001d011474, Zm00001d007179|Zm00001d007179	3	Zm00001d021668|translation initiation factor1	1	125	-0.536656
zma03040	Genetic Information Processing	Transcription	Spliceosome	Zm00001d030725|Zm00001d030725, Zm00001d047271|Zm00001d047271, Zm00001d044510|Zm00001d044510, Zm00001d041550|heat shock protein70-4, Zm00001d052803|Zm00001d052803	5	490	167	3775	0.0299	0.999999	ns	1	ns	Zm00001d047271|Zm00001d047271	1	Zm00001d030725|Zm00001d030725, Zm00001d044510|Zm00001d044510, Zm00001d041550|heat shock protein70-4, Zm00001d052803|Zm00001d052803	4	167	-2.94053
zma03015	Genetic Information Processing	Translation	mRNA surveillance pathway	Zm00001d009181|Zm00001d009181	1	490	119	3775	0.0084	1	ns	1	ns	Zm00001d009181|Zm00001d009181	1		0	117	-3.79045

## Sheet: S4
Table S4 The results of transcription factor family annotation.
TF Family	CH72-DEG	ZC17-DEG
LBD	332	320
ERF	313	333
MYB	207	187
C3H	195	185
WRKY	140	136
NAC	126	118
C2H2	120	133
Dof	112	119
GRF	98	100
bHLH	86	75
MYB_related	66	66
GATA	59	55
VOZ	53	58
GeBP	52	54
Trihelix	51	53
bZIP	44	54
E2F-DP	39	32
NF-YC	39	38
HB-other	37	32
ARF	29	17
TCP	29	28
G2-like	27	31
SRS	27	28
GRAS	26	30
ZF-HD	23	14
HD-ZIP	21	18
NF-X1	16	18
CPP	15	15
TALE	15	10
CO-like	14	15
ARR-B	12	12
BES1	12	10
AP2	11	11
MIKC_MADS	11	7
NF-YA	11	6
NF-YB	11	8
HSF	9	6
SBP	8	8
B3	7	6
FAR1	6	4
M-type_MADS	5	6
WOX	5	3
EIL	4	3
Nin-like	3	7
DBB	2	5
RAV	2	2
YABBY	2	2
BBR-BPC	1	2

## Sheet: S5
Table S5 Real-time PCR primers used in this study.
Genes	Primers	Sequences (5' to 3')
Zm00001d028815	8815-1F	GACGCCTACAACTAAACC
	8815-1R	ACAACACAAGGACAGCAC
Zm00001d028816	8816-1F	GATTTCTTCCTTGCCTTTT
	8816-1R	ACACACCCACACACATTTG
Zm00001d028313	8313-2F	AAAGGAGGAAGGAGACCA
	8313-2R	CCCGCCATAGAAGATTGT
Zm00001d014250	4250F	AAGTGTCGCTGCAGAGGTTC
	4250R	TCCTTTAAGGCCGTCGCTTG
Zm00001d022139	2139F	CCGACAAGGCAAAGGATCTG
	2139R	GGCTCTCAGGCTCCTTCTTG
Zm00001d043528	3528-1F	AGCTTGCCCCTTTCTCAAC
	3528-1R	ACCAGGAACACCGTCATTT
Zm00001d017121	7121F	CCAATGCTAGCTGCACAACC
	7121R	AACAGCCTTAGCAGCTCCAG
Zm00001d004366	4366F	ACTCATTCCGCGACATCGAA
	4366R	GCGGTCATCGTCAAGGTACA
Zm00001d043144	3144F	ACGACGAGTTCGTCAAGGTC
	3144R	TGCACCAGCATGTACTGGAC
Zm00001d021168	1168F	CCAGGTTTCCACCGTGCTTC
	1168R	AGGACACGTACAGGACGGAC
GAPDH	GAPDH1F	CCATCACTGCCACACAGAAAAC
	GAPDH1R	AGGAACACGGAAGGACATACCAG
